# Supplementary material for: A personalized diet intervention improves depression symptoms and changes microbiota and metabolite profiles among community-dwelling older adults
Source: Front Nutr. 2023 Sep 14;10:1234549. doi: 10.3389/fnut.2023.1234549 (PMC10547149; doi:10.3389/fnut.2023.1234549)
Supplement: Supplementary file 2 [file Table_1.xlsx]

## Sheet: mydata
sample_ID	time	gender	age	BMI	GDS	GDS_cat	MeD_score	Dom1	Dom2	Dom2_cat	Dom3	Dom4	Acetic Acid	Propionic Acid	Iso Butyric Acid	Butyric Acid	Iso Valeric Acid	Valeric Acid	Total SCFA	Energy	Alcohol	Caffeine	Theobromine	Lycopene	Lutein and zeaxanthin	Percentage of Carbohydrates	Starch	Sucrose	Glucose	Fructose	Lactose	Maltose	Sugars_Total	Galactose	Fiber	VitaminA	Retinol	VitaminA_RAE	ß-Carotene	α-Carotene	VitaminE	VitaminD	ß-Cryptoxanthin	ß-Tocopherol	γ-Tocopherol	δ-Tocopherol	VitaminC	Thiamin	Riboflavin
F001	t0	F	63	26.9127	5	3	5	69	56	2	50	81								1574.85	0.69	35.88	20.07	1746.63	1608.77	57.1127	4.77	8.36	9.06	13	0.35	0.14	73.17	0.09	33.95	6622.94	139.09	449.86	3069.94	832.93	8.77	16.69	458.42	0.15	4.2	0.4	108.2	1.31	1.35
F002	t0	F	63	22.4059	5	3	3	69	63	2	75	69								2344.17	0.12	213.2	54.46	6966.31	2129.5	52.1225	10.54	12.88	13.24	15.85	17.22	1.21	115.6	0.14	26.52	20139.8	1155.58	1986.51	8652.82	1647.6	9.37	172.84	973.14	0.07	2.14	0.34	191.7	1.21	2.41
F003	t0	F	63	33.2031	6	4	2	56	56	2	75	75								1542.52	2.96	208.05	24.36	10992.5	2017.04	38.4695	4.02	3.43	15.01	19.89	0.11	0.13	95.4	0.07	21.61	9963.02	193.19	665.55	4856.7	667.38	9	68.4	898.42	0.16	2.55	0.61	303.79	1.06	2.21
F004	t0	M	76	26.556	2	2	7	88	75	3	50	75								2472.16	0.84	204.65	10.43	6199.75	3846.24	55.5255	19.65	27.77	33.1	47.96	0.81	3.82	154.63	0.1	56.69	76300.9	215.83	4006.25	38912.7	10834.2	16.78	21.74	2213.79	0.21	5.1	0.58	438.19	1.91	2.25
F006	t0	F	71	29.9967	7	4	3	50	35	1	50	81								1071.85		377.45	1.17	4417.63	843.68	50.8205	5.66	7.66	10.95	13.77	6.61	0.26	87.04	0.06	14.39	6737.93	94.48	416.23	3356.84	776.4	6.98	58.49	204.34	0.08	1.55	0.19	96.53	0.64	1.16
F008	t0	M	71	32	2	2	5	75	50	1	44	56	140.25	6.55	1.99	2.7	2.92	0.32	154.73	3039.3	1.57	382.93	48.07	16733.3	3875.97	50.1221	29.4	15.35	20.82	25.8	2.41	0.94	139.92	0.22	43.34	25717.8	375.27	1610.43	12605.6	3511.08	14.53	65.45	831.86	0.13	3.38	0.64	321.73	2.06	2.91
F009	t0	F	70	25	2	2	0	63	69	2	94	75								1626.06	0.01	209.34	50.32	5718.12	2151.11	48.3869	11.65	6.81	12.27	14.34	16.44	0.56	79.23	0.09	21.92	17444.7	256.64	1087.02	8475.24	2610.15	6.77	151.39	368.47	0.07	1.95	0.28	145.97	1.08	1.89
F011	t0	F	61	36.391	13	4	5	44	44	1	69	63	138.866	56.3006	1.57468	26.2432	1.45271	5.8583	230.295	2648.23	0.05	219.27	16.92	8712.34	2484.31	53.1389	11.27	11.96	23.78	31.73	7.53	0.42	168.06	0.19	38.4	17273.6	362.9	1173.89	8207.37	1802.77	13.12	95.24	1206.11	0.13	3.02	0.4	315.92	1.67	2.75
F013	t0	M	70	32.526	2	2	1	69	63	2	75	63								1698.56	0	207.92	5.74	6415.84	2383.66	64.6571	11.77	19.64	22.1	36.04	2.79	0.36	134.56	0.13	35.82	33065.8	188.87	1818.99	16121.9	6310.95	9.59	29.33	517.58	0.15	1.56	0.27	166.83	1.27	1.73
F014	t0	F	74	23.4236	2	2	3	69	56	2	44	69	109.62	4.42	1.33	1.99	6.16	0.23	123.75	1185.42	0.02	90.06	21.21	5903.84	1747.48	48.9852	16.47	6.78	8.88	11.58	7.15	2.57	67.95	0.09	19.13	17391.6	213.93	1044.37	9509.8	739.16	6.63	67.91	170.44	0.1	3.76	0.48	73.97	0.82	1.45
F015	t0	F	77	23.5304	2	2	7	63	69	2	100	69	220.668	72.1706	7.60742	38.1798	10.9498	6.29568	355.871	2337.9	2.17	19.22	57.45	12722.5	3390.59	54.7962	24.95	16.27	24.16	30.03	2.38	2.66	149.18	0.22	44.11	29770	436.96	1847.39	15229	2004.42	15.02	78.91	1312.76	0.16	4.75	0.52	346.29	2.26	2.69
F016	t0	M	72	27.4587	2	2	5	63	69	2	69	63	141.64	4.04	1.21	0.94	3.53	0.22	151.58	3493.47	6.75	214.2	46.04	27271.4	7370.19	48.0874	26.85	17.86	32.35	37.82	7.31	1.58	182.23	0.33	61.39	45712.2	1148.87	3272.88	21937.3	4208.83	26.09	83.55	2662.07	0.3	6.36	0.88	730.82	2.98	3.38
F017	t0	M	70	29.0318	2	2	6	81	81	3	75	94	108.64	3.21	0.96	0.67	1.19	0	114.67	2172.5	0.03	213.89	34.29	8212.19	1860.9	45.0099	12.99	8.82	14.07	19.76	0.71	0.62	87.73	0.15	26.94	13634.5	1003.63	1535.8	5393.95	1096.46	10	58.37	819.69	0.08	2.72	0.74	209.38	1.38	2.02
F018	t0	F	68	34.4496	2	2	5	69	56	2	50	56								1226.41	0.01	88.53	10.32	6948.18	3178.78	47.9285	5.14	9.25	12.04	17	1.47	0.17	79.71	0.09	24.66	11410.3	170.42	717.34	5519.49	1452.65	8.17	56.14	574.63	0.12	3.71	0.59	184.73	1.06	1.49
F020	t0	F	75	31.6456	2	2	2	63	75	3	100	94								2828.67	0	20.38	50.12	7101.84	4337.02	45.5875	25.53	12.31	18.79	19.94	16.49	1.45	155.77	0.25	42.7	27826.6	584.86	1877.5	13675.1	3115.28	19.71	189.03	489.13	0.32	5.37	0.48	365.54	2.57	3.57
F021	t0	F	73	43.5556	7	4	5	63	31	1	75	81								2143.7	0.06	149.4	12.58	1973.92	1758.74	44.3308	8.85	12.57	14.69	13.42	17.05	0.3	105.21	0.25	28.89	9319.61	476.09	860.6	3921.25	642.14	11.15	151.29	753.48	0.11	4.19	0.36	145.73	1.23	1.96
F022	t0	F	60	33.7149	4	3	2	69	44	1	50	69								2114.92	0.69	54.1	8.94	8689.97	2472.22	43.4589	24.28	9.25	12.31	15.95	7.52	1.32	81.07	0.13	27.8	18730.3	481.8	1336.88	9143.63	1824.31	10.25	119.37	391.65	0.08	3.1	0.62	149.68	1.7	2.88
F024	t0	M	61	33.4554	2	2	5	75	69	2	50	69								2755.24	8.3	367.95	8.68	10852.4	2249.44	49.2458	25.33	13.67	18.99	24.92	7.53	1.51	116.58	0.16	42.21	18642.1	359.71	1233.62	9137.4	1579.25	12.08	116.54	1086.07	0.13	4.13	0.82	280.52	2.07	2.72
F025	t0	M	71	25.4694	2	2	3	75	69	2	75	69								3277.03	3.02	212.7	42.64	13109.6	3320.04	50.8021	41.07	18.27	26.83	32.01	18.22	1.61	184.16	0.16	49.64	33087.6	1414.27	2839.18	14695.5	3053.14	14.77	224.98	1688.01	0.14	4.23	1.12	460.14	2.62	4.12
F026	t0	F	65	30.0781	2	2	5	69	63	2	75	75								2607.22	0.67	97.04	54.47	12984.7	2481.71	54.9428	20.63	16.77	28.8	40.01	2.76	0.77	181.29	0.18	42.34	15507	328.53	1056.65	7482.61	1093.45	14	49.31	1268.85	0.13	3.59	0.57	420.64	1.86	2.28
F027	t0	M	69	26.1962	0	1	1	69	63	2	50	75								1377.56	0	174.29	6.06	6190.73	3727.13	44.7574	7.63	8.74	18.82	25.07	6.84	0.18	81.45	0.12	29.43	13286	250.36	882.22	6571.5	1010.4	8	99.45	959.47	0.08	1.94	0.28	294.54	1.04	1.71
F028	t0	F	77	24.977	2	2	4	94	88	3	100	69								1629.77	0	232.14	13.65	14032.5	3642.68	42.4992	16.47	13.09	14.27	15.92	0.3	4.66	80.7	0.23	25.73	41759.2	294.31	2348.1	22702.4	3522.59	10.74	35.33	363.11	0.07	2.08	0.36	143.55	1.44	1.9
F029	t0	F	70	22.4996	2	2	4	69	56	2	94	63								1898.27	0	367.27	0.59	14504.7	2263.11	56.8792	10.57	15.51	25.27	35.72	16.33	1.26	130.69	0.19	38.23	21401.8	289.57	1318.16	10797.8	1980.46	11.45	174.74	1074.48	0.12	2.53	0.19	323.6	1.47	2.39
F030	t0	F	68	26.7094	7	4	6	94	50	1	25	88								2069.38	5	21.15	4.95	13332.6	2951.5	42.3624	14.6	13.83	23.12	27.98	5.07	2.55	107.16	0.24	37.99	24777.2	280.68	1476.92	13216	1024.18	19.38	86.14	1212.74	0.28	8.89	0.73	353.48	1.67	2.07
F031	t0	F	69	21.2585	4	3	4	44	63	2	50	75								2167.17	0.04	209.46	22.42	8864.79	1960.65	48.9929	27	8.12	11.39	11.7	33.8	0.84	101.19	0.1	27.3	10656.5	631.34	1058.75	4585.93	521.02	8.22	342.97	585.71	0.08	2.98	0.69	173.45	1.89	3.25
F032	t0	F	68	39.0625	3	2	7	75	69	2	50	81	57.4094	17.0253	1.5783	9.56466	2.10892	1.29848	88.985	2118.18	0.05	212.4	15.68	15380	3946.52	50.5944	21.02	14.39	21.02	22.41	7.07	1.49	110.18	0.2	41.31	30387.7	327.63	1800	15346.8	3283.21	15.48	129.78	1277.02	0.2	5.61	0.64	399.15	1.71	2.33
F033	t0	F	60	28.3266	2	2	4	63	63	2	69	50	49.0634	12.9788	0.650844	4.3351	0.533178	0.35881	67.9201	1538.42	0	215.04	41.75	6565.7	1744.88	53.187	20.87	8.56	14.2	16.74	0.28	0.81	71.07	0.18	28.16	11063.6	273.66	781.86	5397.7	1048.88	10.48	58.75	314.76	0.13	4	0.35	126.16	1.55	1.94
F034	t0	F	72	25.6312	2	2	3	69	69	2	50	81	165.105	67.7848	3.32922	37.2799	3.06902	7.21556	283.784	2399.54	4.07	218.76	29.71	16268.8	2535.03	43.3116	27.27	15.94	21.85	23.97	16.88	1.63	110.6	0.19	29.41	20734.7	1202.14	2052.13	9110.33	1230.93	12.26	184.02	842.41	0.12	2.89	0.61	311.18	1.6	2.91
F036	t0	F	69	28.5156	5	3	7	69	56	2	75	63	127.019	9.52024	0.0843528	7.17427	0.0892617	0.051524	143.938	1918.1	0.02	12.51	57.01	6107.59	3127.27	53.5134	8.94	9.9	27.03	31.13	0.18	0.43	113.26	0.1	37.89	22037.9	230.17	1298.5	10791.2	2788.25	12.71	13.08	1210.22	0.15	2.31	0.27	374.85	1.53	1.5
F037	t0	F	70	23.4236	4	3	2	69	56	2	75	69								2351.36	6.69	209.32	7.89	11940.2	2063.05	38.189	20.2	8.48	16.53	21.62	16.77	0.57	92.22	0.13	28.88	10009.4	418.42	850.73	4544.98	863.17	12.68	173.6	402.52	0.13	3.55	0.45	198.97	1.62	2.82
F038	t0	F	60	26.4381	2	2	4	63	63	2	69	69								1852.63	1.49	27.01	49.25	5089.51	1538.17	51.6628	36.03	8.68	17.86	21.37	0.26	1.01	101.82	0.11	29.03	10256	252.05	717.1	4832.16	502.66	9.52	45.06	937.26	0.12	3.21	0.61	248.06	1.52	1.98
F039	t0	F	61	24.093	4	3	4	81	69	2	75	63								1503.48	2.98	208.83	16.01	11422.4	2254.06	40.5353	10.09	9.09	13.27	14.37	0.32	0.63	64.97	0.1	25.4	15512.2	184.35	935.87	7723.83	1317.89	12.94	18.04	1207.41	0.17	4.89	0.64	288.58	1.01	1.39
F040	t0	F	66	17.9089	4	3	4	63	69	2	50	69								2051.11		0.01	0.15	537.14	1734.3	45.6104	7.59	12	9.94	13.89	0.14	0.63	49.92	0.06	38.82	16179.7	134.37	924.19	8070.42	2474.84	18.85	90.96	276.05	0.37	8.6	0.77	70.95	1.74	1.3
F041	t0	M	68	25.1559	3	2	2	75	63	2	75	63								1854.32	6.71	258.69	63.84	6446.03	1142.81	37.3657	12.17	5.36	8.61	9.98	2.1	0.29	77.41	0.07	19.28	6692.98	251.33	544.81	2969.05	510.74	8.4	34.83	573.85	0.09	2.89	0.43	152.08	1.05	1.82
F042	t0	M	68	24.9337	2	2	4	69	69	2	69	75								2314.51	8.3	224.47	26.81	14171.6	2672.67	50.1704	15.36	20.69	28.4	37.43	10.47	1.3	152.35	0.09	42.96	19847	340.48	1272.47	9583.85	1201.51	16.56	145.62	1924.55	0.23	4.01	0.67	361.9	1.75	2.49
F043	t0	F	76	23.1473	6	4	5	50	56	2	25	88	152.786	61.4644	2.27746	48.9558	2.36316	3.54021	271.387	2492.44	10.1	246.49	31.71	8540.36	3926.98	42.8255	5.81	14.69	17.31	21.83	16.64	0.24	127.07	0.23	37.84	21298.2	1109.71	1996.6	8965.14	2788.08	16.33	154.65	547.36	0.3	5.11	0.57	222.17	1.78	2.93
F045	t0	F	71	32.3468	2	2	6	75	69	2	100	75								2494.4	0.02	165.79	7.94	6031.69	3134.13	50.4763	13.34	22.45	32.34	40.14	17.74	0.66	156.84	0.35	47.13	18890.3	270.2	1172.93	9150.83	1785.88	18.7	148.92	1533.49	0.25	3.83	0.3	328.23	1.77	2.22
F051	t1	F	63	29.4758	2	2	2	75	69	2	69	81								1501.13	0.67	22.18	14.53	2598.66	1393.69	40.4602	4.05	7.65	10.27	15.46	1.28	0.19	88.89	0.15	22.32	9610.69	279.3	715.75	4351.34	1413.83	9.22	37.54	366.2	0.14	3.91	0.35	153.28	0.95	1.78
F053	t1	F	63	23.1405	3	2	4	56	44	1	75	81								2621.88	0.74	212.64	53.81	12991	1936.27	48.6826	17.05	12.7	17.28	20.12	7.38	1.56	114.12	0.13	32.2	27602	1113.8	2322.42	12574.6	2629.05	11.99	91.21	1205.79	0.13	3.2	0.48	261.72	1.84	2.43
F054	t1	F	63	33.2031	7	4	5	75	69	2	50	94								1993.25	3.31	205.5	15.86	10278	2845.72	44.2413	15.95	16.56	21.43	28.14	0.44	2.56	108.79	0.15	34.1	28578.8	192.72	1593.81	15137	2840.11	13.58	56.59	488.83	0.15	5.45	0.71	171.17	1.37	1.79
F055	t1	M	76	25.9455	0	1	9	69	69	2	75	75								2250.11	1.51	82.44	13.62	19795.7	2948.22	50.5504	14.08	22.35	27.39	44.42	1.45	0.76	133.19	0.15	42.88	36999.7	278.66	2092.01	18007.1	6485.85	14.85	49.47	982.52	0.16	5.28	0.56	212.55	1.57	1.89
F056	t1	F	71	28.764	7	4	2	50	50	1	75	63								1853.12	2.14	367.26	0.15	5799.6	1753.44	67.1516	8.34	11.77	34.53	52.34	6.71	1.15	219.97	0.08	16.44	12415.3	181.27	771.77	6523.58	938.5	6.81	72.15	174.2	0.09	1.84	0.22	133.35	1.34	2.08
F057	t1	M	71	31.3469	0	1	4	81	56	2	100	88	62.2711	18.6781	2.77299	13.266	3.36124	1.89397	102.243	3348.75	0.9	372.59	46.41	11725.5	3796.89	43.2137	31.47	14.93	20.43	25.58	2.71	1.52	153.11	0.24	43.01	19456.7	424.37	1337.53	9766.59	1924.65	15.12	64.05	409.39	0.11	4.69	1.15	241.86	2.13	3.08
F058	t1	F	70	25	5	3	3	56	31	1	69	56								1135.91	0.01	64.57	4.5	4349.35	1702.76	35.2422	5.84	3.79	6.37	7.28	5.46	0.14	46.64	0.09	14.04	13229.8	277.43	897.23	6212.19	2262.9	5.9	87.31	192.84	0.07	2.14	0.38	90.63	0.76	1.5
F059	t1	F	61	36.391	2	2	3	69	56	2	50	75	67.0926	23.874	0.655817	19.6315	0.415009	3.30275	114.972	1077.97	0.84	69.55	2.99	8622.19	1908.77	42.4947	6.83	7.25	11	13.18	5.54	0.65	54.85	0.13	17.85	13966.6	213.71	887.53	6978.1	1333.63	8.68	73.92	842.14	0.13	1.96	0.22	199.83	0.72	1.64
F060	t1	M	70	31.4879	1	1	3													1490.3	0	65.18	7.43	7972.85	3394.12	49.1633	14.18	9.29	10.23	12.04	0.99	1.26	65.65	0.12	29.82	15844.5	199.05	963.67	8334.76	1414.53	10.13	20.72	224.18	0.15	4.27	0.45	139.73	1.29	1.48
F061	t1	F	74	23.4236	3	2	3	69	56	2	69	75	36.6337	11.9928	0.931971	5.84431	1.07972	0.576208	57.0586	2044.66	0.02	94.1	58.85	11164.3	2499.87	52.3686	17.8	16.83	24.67	31.14	0.74	3.85	145.11	0.24	36.35	32794.9	988.07	2475.76	16720.6	1779.65	11.85	24.22	455.62	0.16	5.99	0.78	197.91	1.48	2.38
F062	t1	F	77	24.3418	1	1	4	69	69	2	50	63	121.429	3.51542	0.457976	1.54978	0.845114	0.447076	128.244	2135.6	0.68	12.19	53.89	12163.7	2792.65	52.3394	25.58	13.19	23.39	25.79	0.72	0.77	137.53	0.22	39.65	18626	439.25	1284.34	8719.76	1476.98	12.82	75.98	1316.68	0.11	2.39	0.29	362.93	2.14	2.86
F063	t1	M	72	27.143	1	1	3	63	56	2	50	75	22.8472	9.18894	1.02493	9.39993	1.41743	0.860358	44.7388	2662.96	0.72	224.86	55.93	17655	5868.01	45.7281	18.91	10.87	25.85	29.25	7.82	1.24	138.63	0.21	47.43	35531.3	1148.74	2759.57	17016	2113.45	19.94	97.98	2378.59	0.26	6.31	0.88	620.41	2.19	3.16
F064	t1	M	70	29.0318	0	1	4	63	75	3	75	69	57.5312	21.1331	0.555448	6.53725	0.360717	1.45155	87.5692	1612.83	3.3	218.26	25.83	5926.77	2480.88	44.1609	8.19	5.68	11.21	11.85	0.67	0.49	68.04	0.14	23.26	16058.4	1005.69	1655.52	6506.7	1147.82	9.39	57.15	1355.87	0.1	2.84	0.57	267.28	1.21	1.84
F065	t1	F	68	33.2479	0	1	2	75	63	2	75	63								1072.7		76.85	11.47	5123.16	2410.37	45.3622	5.43	6.51	9.61	12.11	0.39	0.12	57.89	0.12	18.96	9546.53	173.2	625.61	4564.5	1235.12	7.08	36.89	444.09	0.11	2.31	0.44	159.39	0.95	1.29
F067	t1	F	75	31.6456	2	2	7	69	75	3	100	94								3110.96	12.31	210.71	60.73	12624.4	6763.84	48.6114	19.44	22.43	34.49	45.25	0.81	4.81	173.31	0.31	64.2	51688.8	334.51	2876.18	27800.6	3654.15	24.2	27.41	1612.83	0.39	6.65	0.72	570.02	2.3	2.75
F068	t1	F	73	42.6667	5	3	3	63	50	1	94	69								2474.23	0.01	99.67	14.55	1441.36	3275.69	43.9571	13.57	12.69	22.79	22.47	16.46	2.45	115.45	0.28	39.89	23902.5	429.13	1538.41	11706.5	734.02	14.13	152	2485.42	0.14	4.16	0.46	345.56	1.55	2.34
F069	t1	F	60	33.2986	5	3	1	56	56	2	69	56								1877.22	0.68	260.23	16.24	5680.51	2321.2	35.4908	16.53	4.98	7.86	9.41	7.02	0.71	51.68	0.11	19.74	11095.5	284.5	789.58	5321.7	1152.57	9.59	86.31	298.3	0.07	2.82	0.28	109.95	1.2	1.96
F070	t1	M	61	34.0866	1	1	4	69	81	3	50	75								2389.84	4.79	368.74	16.17	8302.22	2033.66	46.1102	16.7	11.83	13.29	14.72	8.75	1.22	92.39	0.11	33.58	14033.3	336.57	983.83	6776.02	1043.53	11.06	93.64	954.41	0.09	2.49	0.51	200.59	2	2.19
F071	t1	F	65	28.9062	0	1	5	56	69	2	100	81								3357.2	9.99	149.9	51.02	16404.3	4280.85	48.6513	33.74	21.33	32.73	43.19	19.91	1.67	205.54	0.21	54.34	36569.9	1413.09	3024.81	16613.8	3548.75	19.02	254.81	1834.17	0.21	5.31	0.59	530.25	2.71	4.33
F072	t1	M	69	26.5118	0	1	3	69	75	3	69	69								3261.22	0.88	95.19	66.31	12437.8	2439.83	45.0114	14.08	17.77	27.32	38.05	1.61	1.38	187.74	0.17	44.17	15910.1	475.8	1196.8	7847.59	782.26	17.05	79.22	691.71	0.13	5.48	0.87	348.7	2.08	2.63
F073	t1	F	77	24.977	0	2	3	69	69	2	75	81								1613.39		73.56	0.7	6215.92	4534.29	36.4574	4.88	5.41	14.98	18.98	6.62	0.15	67.94	0.12	31.72	13901.1	254.91	915.6	6966.53	1013.75	10.16	81.68	876.34	0.11	3.36	0.35	303.67	1.33	1.98
F074	t1	F	70	21.7738	2	2	3	69	81	3	50	69								1576.61	0	340.8	24.09	5556.24	2871.55	44.9369	14.97	7.57	8.67	8.49	2.6	4.51	65.38	0.16	25.17	38298.9	341.42	2207.51	20838.8	2956.57	9.51	40.61	165.12	0.07	1.2	0.29	95.24	1.57	1.92
F075	t1	F	68	26.2985	2	2	6	88	56	2	50	75								2659.54	0.01	370.45	26.4	11995.9	3420.59	40.5995	15.59	14.51	21.96	27.42	2.55	0.82	104.35	0.47	48.47	17144.3	663.39	1418.55	7757.48	1775.9	17.2	114.23	743.1	0.19	5.9	0.33	237.65	1.78	3.03
F076	t1	F	69	21.9671	6	4	9	88	56	2	25	69								1888.92	0	34.44	2.39	10017	2339.76	56.212	17.78	18.33	25.11	31.88	0.79	3.76	119.04	0.14	41.53	28601	204.87	1603.65	15698.7	1003.23	16.46	32.34	1136.52	0.33	4.55	0.5	314.64	1.58	1.83
F077	t1	F	68	39.0625	3	2	3	56	63	2	75	75								2404.57	0.06	210.2	63.83	10112.2	3634.51	20.4644	2.79	5.74	8.81	8.42	1.43	0.37	63.84	0.23	20.09	13213.6	1284.15	1746.86	4842.97	485.4	13.85	88.03	860.45	0.13	3.88	0.43	272.73	1.12	2.69
F078	t1	F	60	27.6095	2	2	5	88	56	2	100	75	64.8142	23.8042	2.00846	16.8927	2.4351	1.88872	111.843	2647.35	0.72	228.25	42.74	14316.7	3465.45	52.8906	25.66	16.16	23.04	25.49	16.69	2.56	143.2	0.2	43.19	27382.6	540.41	1831.52	14072.2	1779.76	12.97	202.02	1048.07	0.1	3.21	0.63	355.34	1.88	2.96
F079	t1	F	72	25.6312	1	1	6	63	56	2	75	81	60.9762	19.2595	1.4632	15.6615	1.76715	1.40504	100.533	2100.01	0.68	101.9	39.48	6575.15	3271.55	56.1254	22.75	9.94	17.71	20.51	0.38	0.94	94.26	0.38	42.37	16877.9	353.58	1143.29	8298.47	1474.62	12.79	67.82	821.48	0.16	4.92	0.48	251.3	2.13	2.42
F080	t1	M	72	26.2596	3	2	3	69	88	3	75	75	36.8981	9.11068	0.359146	3.42486	0.279038	0.379602	50.4515	2742.46	2.99	216.92	9.63	16601	2345.18	43.0314	21.5	14.75	21.21	23.66	16.88	0.62	120.72	0.17	32.63	15900.6	1169.45	1778.09	6267.69	1290.78	13.45	175.2	752.75	0.14	2.86	0.39	253.32	1.8	3.19
F081	t1	F	69	24.4561	3	2	8	69	56	2	50	63	35.0367	11.8847	0.392678	6.62399	0.328673	0.102229	54.369	2105.6	0	22.03	51.04	10869.5	2890.74	50.3742	16.29	14.85	22.36	24.46	0.21	0.4	108.01	0.16	42.7	23052.5	301.82	1404.38	11101.1	2935.2	15.36	60.47	1197.15	0.21	4.76	0.55	342.46	1.86	1.93
F084	t1	F	63	27.7323	2	2	4	81	69	2	75	75								3081.63	4.79	371.23	25.6	9168.55	2671.38	43.1823	28.07	12.61	19.1	25.11	7.09	1.08	109.15	0.16	40.79	12967.4	378.94	966.84	6217.27	929.06	16.87	99.99	715.41	0.17	6.16	0.93	244.96	2	2.96
F086	t1	F	71	29.34	4	3	5	63	56	2	44	69								2158.16	1.5	78.77	53.63	7283.5	2718.08	53.4678	20.02	11.54	18.98	20.6	0.85	1.06	139.59	0.24	31.7	12581.5	199.95	801.87	6404.11	940.83	10.93	19.88	626.7	0.14	4.08	0.6	216.32	1.44	1.79
F088	t1	F	61	25.1559	1	1	3	81	81	3	100	81								1956.35	2.14	216.23	53.96	9196.24	2235.87	35.7809	17.53	9.79	13.89	14.48	0.43	1.27	86.13	0.1	27.16	16963.3	259.08	1066.58	8563.36	981.94	15.13	18.27	1209.73	0.16	5.11	0.64	281.9	1.12	1.82
F089	t1	F	66	17.9089	4	3	5	88	75	3	94	75								2314.92		0.01	0.06	550.32	2536.6	59.3835	9.47	11.17	12.28	17.1	0.19	2.33	72.95	0.16	55.99	25050.3	174.2	1400.03	13270.7	2477.11	11.87	24.82	401.99	0.13	4.2	0.42	115.27	1.9	1.88
F090	t1	M	68	24.8016	3	2	2	81	81	3	50	100								1631.42	6.69	259.65	18	3471.12	1030.35	38.9918	15.15	10.67	11.16	12.33	0.26	0.35	74.92	0.07	17.79	8740.27	998.33	1280.53	2779.27	549.13	7.31	48.07	584.67	0.07	3.05	0.52	130.29	1.18	2.15
F091	t1	M	68	25.2493	1	1	4	75	69	2	69	88								2326.06	2.15	217.36	34.56	15545.6	2821.46	51.3761	18.46	17.77	29.86	38.41	16.87	1.38	156.83	0.11	44.58	18654.9	316.94	1201.81	9324.39	1065.31	15.74	186.03	1460.96	0.18	4.36	0.89	388.49	1.93	2.61
F092	t1	F	76	22.3757	1	1	2	63	69	2	69	81								2142.88	2.18	222.15	15.3	15483.4	5389.73	42.9385	8.59	11.68	24.76	26.87	16.59	1.16	111.58	0.21	41.46	23707.3	1057.03	2079.02	11268.1	1324.61	18.65	163.49	633.56	0.34	5.83	0.7	377.09	1.77	2.77
F094	t1	F	71	31.975	2	2	8						85.1789	38.7423	0.971665	27.271	1.13188	1.24103	154.537	2186.56	0.02	117.31	21.01	8723.62	4062.68	51.3665	11.31	21.16	28.79	31.28	5.6	1.29	136.31	0.28	44.18	21666	210.2	1262.55	10997.7	1137.78	16.28	64.03	2009.41	0.13	3.42	0.37	399.07	1.52	1.76
[truncated: 80 more columns]
